# Supplementary material for: The implementation of random survival forests in conflict management data: An examination of power sharing and third party mediation in post-conflict countries
Source: PLoS One. 2021 May 3;16(5):e0250963. doi: 10.1371/journal.pone.0250963 (PMC8092654; doi:10.1371/journal.pone.0250963)
Supplement: S1 File — PSED labeling of variables used in elastic net and rsf results section. (CSV) [file pone.0250963.s001.csv]

location	med_imp	med_design	inter	durationDY	intDY	unpko	multireb	ps_political	ps_military	ps_economic	ps_territory	ppsPROM_IMP	mpsPROM_IMP	epsPROM_IMP	tpsPROM_IMP	duration	pps_cabinet	impl_pps_cabinet	pps_sencabinet	impl_pps_sencabinet	pps_nsencabinet	impl_pps_nsencabinet	pps_parlquota	impl_pps_parlquota	mps_milcmd	impl_mps_milcmd	mps_armyint	impl_mps_armyint	eps_company	impl_eps_company	eps_commission	impl_eps_commission	tps_devolution	impl_tps_devolution	tps_autonomy	impl_tps_autonomy	other_proprep	impl_other_proprep	other_parlelect	impl_other_parlelect	other_preselect	impl_other_preselect	other_referendum	impl_other_referendum	other_constitution	impl_other_constitution	other_unresolved	region	paname
Haiti	0	0	0	4972	1	1	0	0	0	0	0	0	0	0	0	1826	0	0	0	0	0	0	0	0	0	0	0	0	0	0	0	0	0	0	0	0	0	0	0	0	0	0	0	0	0	0	1	5	The Governor's Island Agreement
Mali	1	0	0	1298	0	0	0	0	1	0	0	1	0	0	0	1826	0	0	0	0	0	0	0	0	0	0	1	0	0	0	0	0	0	0	0	0	0	0	0	0	0	0	0	0	0	0	1	4	Tamanrasset Accord
Nepal	0	0	0	373	1	0	0	0	0	0	0	0	0	0	0	1826	0	0	0	0	0	0	1	0	0	0	0	0	0	0	0	0	0	0	0	0	1	0	1	0	0	0	0	0	1	0	1	3	Comprehensive Peace Agreement (Nepal)
Chad	0	0	0	724	0	0	0	0	1	0	0	0	0	0	0	1827	0	0	0	0	0	0	0	0	0	0	1	0	0	0	0	0	0	0	0	0	0	0	0	0	0	0	0	0	0	0	0	4	Reconciliation Agreement
India	0	0	0	802	0	0	0	0	0	0	0	0	1	0	0	1227	0	0	0	0	0	0	0	0	0	0	0	0	0	0	0	0	0	0	0	0	0	0	0	0	0	0	0	0	0	0	0	3	Memorandum of Settlement
Djibouti	0	0	0	189	0	0	0	0	1	0	1	0	0	0	0	1827	0	0	0	0	0	0	0	0	0	0	1	0	0	0	0	0	1	0	0	0	0	0	0	0	0	0	0	0	0	0	1	4	General Agreement on Reform and Civil Concord
Chad	0	0	0	724	0	0	0	0	1	0	0	0	0	0	0	426	0	0	0	0	0	0	0	0	0	0	1	0	0	0	0	0	0	0	0	0	0	0	0	0	0	0	0	0	0	0	0	4	El Geneina Agreement
Burundi	0	0	0	2192	0	0	1	0	1	0	1	0	0	0	0	1826	1	0	0	0	0	0	0	0	0	0	1	0	0	0	0	0	1	0	0	0	1	0	1	0	1	0	1	0	1	0	1	4	Arusha Peace and Reconciliation Agreement for Burundi
Djibouti	0	0	0	189	0	0	0	0	1	0	1	0	0	0	0	1826	0	0	0	0	0	0	0	0	0	0	1	0	0	0	0	0	1	0	0	0	0	0	0	0	0	0	0	0	0	0	1	4	Agreement on Peace and National Reconciliation
Somalia	0	0	0	189	0	0	1	0	0	0	1	0	0	0	0	70	0	0	0	0	0	0	1	0	0	0	0	0	0	0	0	0	1	0	0	0	0	0	0	0	0	0	0	0	1	0	0	4	Addis Ababa Agreement
Sudan	0	0	0	2239	0	0	0	0	0	0	1	0	0	0	0	1826	0	0	0	0	0	0	0	0	0	0	0	0	0	0	0	0	1	0	0	0	0	0	1	0	1	0	0	0	1	0	1	4	Cairo Agreement
Sierra Leone	0	0	0	3464	0	0	0	0	0	0	0	0	0	0	0	164	0	0	0	0	0	0	0	0	0	0	0	0	0	0	0	0	0	0	0	0	0	0	0	0	0	0	0	0	0	0	1	4	Abidjan Peace Agreement
Angola	0	0	0	189	0	0	0	1	1	0	1	0	0	0	0	3	1	0	0	0	1	0	0	0	1	0	1	0	0	0	0	0	1	0	0	0	0	0	0	0	0	0	0	0	0	0	1	4	Lusaka Protocol
Angola	0	0	0	189	0	0	0	0	1	0	0	0	0	0	0	505	0	0	0	0	0	0	0	0	1	0	1	0	0	0	0	0	0	0	0	0	0	0	1	0	1	0	0	0	0	0	1	4	Bicesse Agreement
Senegal	0	0	0	1298	0	0	0	0	1	0	0	1	0	0	0	1826	0	0	0	0	0	0	0	0	0	0	1	0	0	0	0	0	0	0	0	0	0	0	0	0	0	0	0	0	0	0	0	4	Accord general de paix entre le gouvernement de la republique du Senegal el le Mouvement des forces democratique de la Casamace (MFDC)
Bangladesh	0	0	0	802	0	0	0	0	0	0	1	0	0	0	0	1826	0	0	0	0	0	0	0	0	0	0	0	0	0	0	0	0	1	0	1	0	0	0	0	0	0	0	0	0	0	0	0	3	Chittagong Hill Tracts Peace Accord
Liberia	0	0	0	1820	0	1	0	0	0	0	0	1	1	0	0	58	0	0	0	0	0	0	0	0	0	0	0	0	0	0	0	0	0	0	0	0	0	0	1	0	1	0	0	0	0	0	0	4	Banjul III Agreement
Uganda	0	0	0	425	0	0	0	0	1	0	0	0	0	0	0	1826	0	0	0	0	0	0	0	0	0	0	1	0	0	0	0	0	0	0	0	0	0	0	0	0	0	0	0	0	0	0	0	4	Yumbe Peace Agreement
Chad	0	0	0	304	0	0	0	0	0	0	0	0	0	0	0	1826	0	0	0	0	0	0	0	0	0	0	0	0	0	0	0	0	0	0	0	0	0	0	0	0	0	0	0	0	0	0	0	4	Tripoli Accord
Cote D'Ivoire	0	0	0	1170	0	1	0	0	1	0	0	0	0	0	0	1826	1	0	0	0	0	0	0	0	0	0	1	0	0	0	0	0	0	0	0	0	0	0	1	0	0	0	0	0	0	0	1	4	Pretoria Agreement
Democratic Republic of Congo (Kinshasa)	0	1	0	650	0	0	1	0	1	0	0	0	0	0	0	27	0	0	0	0	0	0	0	0	0	0	1	0	0	0	0	0	0	0	0	0	0	0	1	0	1	0	0	0	1	0	1	4	Lusaka Accord
Serbia	0	0	0	9641	1	0	0	0	0	0	0	1	1	0	0	319	0	0	0	0	0	0	0	0	0	0	0	0	0	0	0	0	0	0	0	0	0	0	0	0	0	0	0	0	0	0	0	1	Brioni Agreement
Chad	0	0	0	724	0	0	0	0	1	0	0	0	0	0	0	1826	0	0	0	0	0	0	0	0	0	0	1	0	0	0	0	0	0	0	0	0	0	0	0	0	0	0	0	0	0	0	1	4	Abeche Agreement
Angola	0	0	0	1425	0	0	0	1	0	1	1	0	0	0	0	1826	1	0	0	0	1	0	0	0	0	0	0	0	1	0	0	0	1	0	0	0	0	0	0	0	0	0	0	0	0	0	1	4	Memorandum of Understanding on Peace and National Reconciliation in Cabinda Province
Mexico	0	1	0	5680	1	1	0	0	0	0	0	0	1	0	0	1827	0	0	0	0	0	0	0	0	0	0	0	0	0	0	0	0	0	0	0	0	0	0	0	0	0	0	0	0	0	0	1	5	San Andres Accords
Cote D'Ivoire	0	0	0	1170	0	0	1	0	0	0	0	0	0	0	0	102	1	0	0	0	0	0	0	0	0	0	0	0	0	0	0	0	0	0	0	0	0	0	1	0	0	0	0	0	0	0	1	4	Accra III
Afghanistan	0	0	0	2239	0	0	1	1	0	0	0	0	0	0	0	39	1	0	1	0	1	0	0	0	0	0	0	0	0	0	0	0	0	0	0	0	0	0	1	0	1	0	0	0	1	0	1	3	Islamabad Accord
Burundi	0	0	0	2192	0	0	0	1	1	1	0	0	0	0	0	1827	1	0	0	0	1	0	1	0	1	0	1	0	1	0	0	0	0	0	0	0	0	0	0	0	0	0	0	0	0	0	1	4	Global Ceasefire Agreement between Transitional Government and the Forces pour la defence de la democratie (CNDD-FDD)
Chad	0	0	0	724	0	0	0	0	1	0	0	0	0	0	0	6	1	0	0	0	0	0	0	0	0	0	1	0	0	0	0	0	0	0	0	0	0	0	0	0	0	0	0	0	0	0	0	4	Tripoli-1 Agreement
Cambodia	0	0	0	1246	1	0	1	0	0	0	0	1	1	0	0	251	0	0	0	0	0	0	0	0	0	0	0	0	0	0	0	0	0	0	0	0	1	0	1	0	0	0	0	0	1	0	0	3	The Paris Agreement
Cote D'Ivoire	0	0	0	1170	0	0	1	1	0	0	0	0	0	0	0	458	1	0	0	0	1	0	0	0	0	0	0	0	0	0	0	0	0	0	0	0	0	0	1	0	0	0	0	0	0	0	1	4	Accra II
Serbia	0	0	0	9641	1	0	0	0	0	0	1	1	1	0	0	1827	0	0	0	0	0	0	0	0	0	0	0	0	0	0	0	0	0	0	1	0	0	0	0	0	0	0	0	0	0	0	1	1	Kosovo Peace Plan
Angola	0	0	0	189	0	0	0	0	0	0	0	0	0	0	0	63	0	0	0	0	0	0	0	0	0	0	0	0	0	0	0	0	0	0	0	0	0	0	0	0	0	0	0	0	0	0	0	4	Gbadolite Declaration on Angola
Chad	0	0	0	480	0	0	0	0	1	0	0	0	0	0	0	140	0	0	0	0	0	0	0	0	0	0	1	0	0	0	0	0	0	0	0	0	0	0	0	0	0	0	0	0	0	0	1	4	Tripoli-2 Agreement
Afghanistan	0	0	0	802	0	0	0	1	1	0	0	0	0	0	0	127	1	0	1	0	1	0	0	0	0	0	1	0	0	0	0	0	0	0	0	0	0	0	1	0	1	0	0	0	0	0	0	3	Mahipar Agreement
Chad	0	0	0	724	0	0	0	0	1	0	0	0	0	0	0	1826	0	0	0	0	0	0	0	0	0	0	1	0	0	0	0	0	0	0	0	0	0	0	0	0	0	0	0	0	0	0	0	4	Donya Agreement
Niger	0	0	0	1298	0	0	0	0	0	0	0	1	0	0	0	340	0	0	0	0	0	0	0	0	0	0	0	0	0	0	0	0	0	0	0	0	0	0	0	0	0	0	0	0	0	0	1	4	Paris Accord
India	0	0	0	802	0	0	0	0	0	0	1	0	0	0	0	1826	0	0	0	0	0	0	0	0	0	0	0	0	0	0	0	0	1	0	0	0	0	0	0	0	0	0	0	0	0	0	0	3	Bodoland Autonomous Council Act
Afghanistan	0	0	0	2239	0	0	1	1	0	0	0	0	0	0	0	225	1	0	1	0	1	0	0	0	0	0	0	0	0	0	0	0	0	0	0	0	0	0	1	0	1	0	0	0	0	0	1	3	Jalalabad Agreement
Chad	0	0	0	724	0	0	0	0	1	0	0	0	0	0	0	754	0	0	0	0	0	0	0	0	1	0	1	0	0	0	0	0	0	0	0	0	0	0	0	0	0	0	0	0	0	0	0	4	Dougia Accord
Somalia	0	1	0	189	0	0	0	0	0	0	1	0	0	0	0	91	0	0	0	0	0	0	0	0	0	0	0	0	0	0	0	0	1	0	0	0	0	0	0	0	0	0	0	0	0	0	1	4	Nairobi Declaration on National Reconciliation
Chad	0	0	0	724	0	0	0	0	1	0	0	0	0	0	0	1826	0	0	0	0	0	0	0	0	0	0	1	0	0	0	0	0	0	0	0	0	0	0	0	0	0	0	0	0	0	0	0	4	Bangui-2-Agreement
South Africa	0	0	0	1425	0	1	0	0	1	0	1	0	0	0	0	1826	1	0	0	0	0	0	0	0	0	0	1	0	0	0	0	0	1	0	0	0	1	0	1	0	0	0	1	0	1	0	1	4	Interim Constitution
Cote D'Ivoire	0	0	0	1298	0	1	1	0	0	0	0	0	0	0	0	1	1	0	0	0	0	0	0	0	0	0	0	0	0	0	0	0	0	0	0	0	0	0	1	0	0	0	0	0	0	0	1	4	Linas-Marcoussis Peace Accords
Indonesia	1	0	0	1246	1	0	0	0	0	0	1	1	1	0	0	161	0	0	0	0	0	0	0	0	0	0	0	0	0	0	0	0	0	0	1	0	0	0	0	0	0	0	0	0	0	0	0	3	Cessation of Hostilities Framework Agreement
Moldova	1	1	1	400	0	0	0	0	0	0	1	0	0	0	0	1826	0	0	0	0	0	0	0	0	0	0	0	0	0	0	0	0	0	0	1	0	0	0	0	0	0	0	0	0	0	0	1	1	Memorandum on the Basis for Normalization of Relations between the Republic of Moldova and Transdniestria
Rwanda	1	0	0	189	0	0	0	1	1	0	0	0	0	0	0	27	1	0	1	0	1	0	1	0	1	0	1	0	0	0	0	0	0	0	0	0	0	0	1	0	1	0	1	0	1	0	1	4	Arusha Accords
Sudan	1	1	1	2239	0	0	0	1	1	0	1	0	0	0	0	1826	1	0	1	0	0	0	1	0	0	0	1	0	0	0	0	0	1	0	0	0	0	0	0	0	0	0	1	0	0	0	0	4	Dafur Peace Agreement
Chad	1	1	1	304	0	0	0	0	1	0	0	0	0	0	0	1826	0	0	0	0	0	0	0	0	0	0	1	0	0	0	0	0	0	0	0	0	0	0	0	0	0	0	0	0	0	0	1	4	Yebibou Agreement
Georgia	1	1	1	400	0	1	0	0	0	0	1	0	0	0	0	1826	0	0	0	0	0	0	0	0	0	0	0	0	0	0	0	0	0	0	1	0	0	0	0	0	0	0	0	0	0	0	0	1	Declaration on measures for a political settlement of the Georgian/Abkhaz conflict
Papua-New Guinea	1	1	1	1246	1	0	0	0	0	0	0	1	1	0	0	9	0	0	0	0	0	0	0	0	0	0	0	0	0	0	0	0	0	0	0	0	0	0	0	0	0	0	0	0	0	0	0	3	The Honiara Declaration
Croatia	1	1	1	9641	1	0	0	0	0	0	0	1	1	0	0	1827	0	0	0	0	0	0	0	0	0	0	0	0	0	0	0	0	0	0	0	0	0	0	0	0	0	0	0	0	0	0	0	1	Erdut Agreement
Philippines	1	0	0	1246	1	0	0	0	0	0	0	1	1	0	0	223	0	0	0	0	0	0	0	0	0	0	0	0	0	0	0	0	0	0	0	0	0	0	0	0	0	0	0	0	0	0	1	3	Agreement on Peace between the Government of the Republic of the Philippines and the Moro Islamic Liberation Front
Philippines	1	1	1	1246	1	0	0	0	1	0	0	1	1	0	0	1827	0	0	0	0	0	0	0	0	0	0	1	0	0	0	0	0	0	0	0	0	0	0	0	0	0	0	0	0	0	0	0	3	General Agreement for Peace between the Government of the Republic of the Philippines and the Rebolusyonaryong Alyansang Makabansa - Soldiers of the Filipino People - Young Officers' Union
Macedonia	1	1	1	9641	1	0	0	0	0	0	1	1	1	0	0	1826	0	0	0	0	0	0	0	0	0	0	0	0	0	0	0	0	1	0	0	0	0	0	1	0	0	0	0	0	0	0	0	1	Ohrid Agreement
Tajikistan	1	1	1	802	0	0	0	0	0	0	0	0	0	0	0	277	1	0	0	0	0	0	0	0	0	0	0	0	0	0	0	0	0	0	0	0	0	0	1	0	0	0	1	0	0	0	1	3	Moscow Declaration
Bosnia-Herzegovina	1	1	1	400	0	0	0	1	0	0	1	1	0	0	0	1827	1	0	0	0	1	0	0	0	0	0	0	0	0	0	0	0	0	0	1	0	0	0	1	0	0	0	0	0	1	0	0	1	General Framework Agreement for Peace in Bosnia and Herzegovina (Dayton Agreement)
Angola	1	1	1	1425	0	0	0	1	1	0	1	0	0	0	0	1826	1	0	0	0	1	0	0	0	1	0	1	0	0	0	0	0	1	0	0	0	0	0	0	0	0	0	0	0	0	0	1	4	Memorandum of Understanding
Bosnia-Herzegovina	1	1	1	2354	0	0	0	1	1	0	1	0	0	0	0	1826	1	0	1	0	1	0	0	0	1	0	1	0	0	0	0	0	1	0	0	0	0	0	0	0	0	0	0	0	1	0	1	1	Washington Agreement
Sudan	1	1	1	99	0	0	0	1	1	1	1	0	0	0	1	1826	1	0	1	0	1	0	1	0	1	0	1	0	0	0	1	0	1	0	1	0	0	0	1	0	1	0	1	0	1	0	1	4	Comprehensive Peace Agreement (Sudan)
Indonesia	1	1	1	1246	1	0	0	0	0	0	1	1	1	0	0	1826	0	0	0	0	0	0	0	0	0	0	0	0	0	0	0	0	0	0	1	0	0	0	0	0	0	0	0	0	0	0	0	3	Memorandum of Understanding between the Government of the Republic of Indonesia and the Free Aceh Movement
Liberia	1	1	1	3464	0	0	1	1	1	1	0	0	0	0	0	1827	1	0	1	0	1	0	1	0	0	0	1	0	1	0	0	0	0	0	0	0	0	0	1	0	1	0	0	0	0	0	1	4	Accra Peace Agreement
Mozambique	1	1	1	1425	0	1	0	0	1	0	0	0	0	0	0	1826	0	0	0	0	0	0	0	0	1	0	1	0	0	0	0	0	0	0	0	0	0	0	1	0	1	0	0	0	0	0	0	4	Acordo Geral de Paz
Papua-New Guinea	1	1	1	1246	1	0	0	0	0	1	1	1	1	0	0	1826	0	0	0	0	0	0	0	0	0	0	0	0	0	0	1	0	0	0	1	0	0	0	0	0	0	0	1	0	0	0	0	3	Bougainville Peace Agreement
United Kingdom	1	1	1	9641	1	0	0	0	0	0	1	1	1	0	0	1826	0	0	0	0	0	0	0	0	0	0	0	0	0	0	0	0	0	0	1	0	0	0	0	0	0	0	1	0	0	0	1	1	Good Friday Agreement
Papua-New Guinea	1	0	0	1246	1	0	0	0	0	0	0	1	1	0	0	79	0	0	0	0	0	0	0	0	0	0	0	0	0	0	0	0	0	0	0	0	0	0	0	0	0	0	0	0	0	0	0	3	Honiara Commitments to Peace
Congo (Brazzaville)	1	1	1	650	0	0	1	0	1	0	0	0	0	0	0	898	0	0	0	0	0	0	0	0	0	0	1	0	0	0	0	0	0	0	0	0	0	0	0	0	0	0	0	0	0	0	0	4	Agreement on Ending Hostilities in the Republic of Congo
Comoros	1	1	1	99	0	0	0	0	0	0	1	0	0	0	1	1826	0	0	0	0	0	0	0	0	0	0	0	0	0	0	0	0	1	0	0	0	0	0	0	0	0	0	1	0	1	0	1	4	Famboni Declaration
Niger	1	1	1	1298	0	0	0	0	0	0	1	1	0	0	0	1826	0	0	0	0	0	0	0	0	0	0	0	0	0	0	0	0	1	0	0	0	0	0	0	0	0	0	0	0	0	0	1	4	Ouagadougou Accord
Burundi	1	1	1	189	0	0	0	0	1	0	0	0	0	0	0	541	0	0	0	0	0	0	0	0	0	0	1	0	0	0	0	0	0	0	0	0	0	0	0	0	0	0	0	0	0	0	1	4	Comprehensive Ceasefire Agreement between the Government of Burundi and the Palipehutu-FNL
Philippines	1	0	0	1246	1	0	0	0	1	0	1	1	1	0	0	1826	0	0	0	0	0	0	0	0	1	0	1	0	0	0	0	0	0	0	1	0	0	0	0	0	0	0	1	0	0	0	0	3	Mindanao Final Agreement
Guinea-Bissau	1	1	1	400	0	1	0	0	0	0	0	0	0	0	0	91	1	0	0	0	0	0	0	0	0	0	0	0	0	0	0	0	0	0	0	0	0	0	1	0	1	0	0	0	0	0	1	4	Agreement Between the Government of Guinea Bissau and the Self-Proclaimed Military Junta
El Salvador	1	1	1	5680	1	1	0	0	1	0	0	0	1	0	0	1827	0	0	0	0	0	0	0	0	0	0	1	0	0	0	0	0	0	0	0	0	0	0	1	0	0	0	0	0	1	0	1	5	Chapultepec Peace Agreement
Sierra Leone	1	1	1	3464	0	0	0	1	1	1	0	0	0	0	0	324	1	0	1	0	0	0	0	0	0	0	1	0	0	0	1	0	0	0	0	0	0	0	1	0	1	0	0	0	0	0	1	4	Lom PA
Sierra Leone	1	1	1	724	0	0	0	1	1	1	0	0	0	0	0	1826	1	0	1	0	0	0	0	0	0	0	1	0	0	0	1	0	0	0	0	0	0	0	1	0	1	0	0	0	0	0	1	4	Abuja Ceasefire Agreement
Guatemala	1	1	1	5680	1	1	0	0	0	0	1	0	1	0	0	1826	0	0	0	0	0	0	0	0	0	0	0	0	0	0	0	0	1	0	0	0	0	0	0	0	0	0	0	0	1	0	1	5	Agreement for a Firm and Lasting Peace
Democratic Republic of Congo (Kinshasa)	1	1	1	650	0	0	1	1	1	1	1	0	0	0	0	1827	1	0	1	0	1	0	1	0	0	0	1	0	1	0	0	0	1	0	0	0	0	0	1	0	1	0	0	0	1	0	1	4	Inter-Congolese Political Negotiations (The Final Act)
Colombia	1	0	0	9641	1	0	0	0	0	0	0	1	1	0	0	1826	0	0	0	0	0	0	1	0	0	0	0	0	0	0	0	0	0	0	0	0	0	0	0	0	0	0	0	0	0	0	1	5	Final Agreement National Government-Popular Liberation Army
Liberia	1	1	1	1820	0	1	1	0	0	0	0	1	1	1	0	680	1	0	0	0	0	0	0	0	0	0	0	0	0	0	0	0	0	0	0	0	0	0	1	0	1	0	0	0	0	0	1	4	Banjul IV Agreement
[truncated: 3 more columns]
